# Supplementary material for: The Tumour Microenvironment and Epigenetic Regulation in BRCA1 Pathogenic Variant-Associated Breast Cancers
Source: Cancers (Basel). 2024 Nov 21;16(23):3910. doi: 10.3390/cancers16233910 (PMC11639800; doi:10.3390/cancers16233910)
Supplement: Supplementary file 1 [file cancers-16-03910-s001.zip]

Archive with 1 entries (1 files):
- cancers-3267255-supplementary.pdf
